# Supplementary material for: Epidermal retinol dehydrogenases cyclically regulate stem cell markers and clock genes and influence hair composition
Source: Commun Biol. 2024 Apr 12;7:453. doi: 10.1038/s42003-024-06160-2 (PMC11014975; doi:10.1038/s42003-024-06160-2)
Supplement: Supplementary file 4 — Supplementary Data [file 42003_2024_6160_MOESM4_ESM.xlsx]

## Sheet: Fig 2
Mouse #	Sex	Genotype	Diet	PD	% Early An	% Mid-An	% Late An	% Early Cat	% Late Cat	% Telogen	% Anagen	% Catagen
124F	Female	WT	RD	25	96.6667	3.33333	0	0	0	0	100	0		WT= wild type
48F	Female	WT	RD	25	100	0	0	0	0	0	100	0		DKO = Rhde2/e2s double knockout
49F	Female	WT	RD	25	100	0	0	0	0	0	100	0		RD = regular chow diet
66F	Female	WT	RD	25	70	0	0	0	0	30	70	0		An = anagen
80F	Female	WT	RD	25	100	0	0	0	0	0	100	0		Cat = catagen
159F	Female	DKO	RD	25	100	0	0	0	0	0	100	0		PD = Postnatal day
160F	Female	DKO	RD	25	0	0	0	0	48	52	0	48
79F	Female	DKO	RD	25	100	0	0	0	0	0	100	0
154F	Female	WT	RD	26	100	0	0	0	0	0	100	0
201F	Female	WT	RD	26	85.7143	0	0	0	0	14.2857	85.7143	0
202F	Female	WT	RD	26	100	0	0	0	0	0	100	0
155F	Female	DKO	RD	26	0	100	0	0	0	0	100	0
156F	Female	DKO	RD	26	0	0	0	0	0	100	0	0
205F	Female	DKO	RD	26	0	100	0	0	0	0	100	0
121F	Female	WT	RD	27	100	0	0	0	0	0	100	0
122F	Female	WT	RD	27	100	0	0	0	0	0	100	0
120F	Female	DKO	RD	27	0	100	0	0	0	0	100	0
133F	Female	DKO	RD	27	100	0	0	0	0	0	100	0
65F	Female	DKO	RD	27	0	100	0	0	0	0	100	0
109f	Female	WT	RD	30	0	94.5946	5.40541	0	0	0	100	0
164F	Female	WT	RD	30	13.3333	86.6667	0	0	0	0	100	0
170f	Female	WT	RD	30	0	94.7368	5.26316	0	0	0	100	0
40F	Female	WT	RD	30	100	0	0	0	0	0	100	0
111F	Female	DKO	RD	30	0	68.4211	31.5789	0	0	0	100	0
63F	Female	DKO	RD	30	0	37.5	62.5	0	0	0	100	0
168F	Female	WT	RD	35	0	8.69565	91.3043	0	0	0	100	0
210F	Female	WT	RD	35	0	0	90.9091	9.09091	0	0	90.9091	9.09091
2301F	Female	WT	RD	35	0	75	25	0	0	0	100	0
2302F	Female	WT	RD	35	27.7778	72.2222	0	0	0	0	100	0
93F	Female	WT	RD	35	7.14286	85.7143	7.14286	0	0	0	100	0
106F	Female	DKO	RD	35	0	0	97.2222	2.77778	0	0	97.2222	2.77778
212F	Female	DKO	RD	35	0	0	58.6207	41.3793	0	0	58.6207	41.3793
214F	Female	DKO	RD	35	0	16.6667	83.3333	0	0	0	100	0
2304F	Female	DKO	RD	35	0	0	100	0	0	0	100	0
142F	Female	WT	RD	40	0	0	100	0	0	0	100	0
145F	Female	WT	RD	40	0	0	100	0	0	0	100	0
179F	Female	WT	RD	40	0	0	100	0	0	0	100	0
2305F	Female	WT	RD	40	0	0	100	0	0	0	100	0
2306F	Female	WT	RD	40	0	0	100	0	0	0	100	0
141F	Female	DKO	RD	40	0	0	85.7143	14.2857	0	0	85.7143	14.2857
178F	Female	DKO	RD	40	0	0	0	100	0	0	0	100
196F	Female	DKO	RD	40	0	0	50	50	0	0	50	50
175F	Female	WT	RD	45	0	0	0	3.22581	96.7742	0	0	100
180F	Female	WT	RD	45	0	0	0	7.14286	85.7143	7.14286	0	92.8571
181F	Female	WT	RD	45	0	0	0	0	85.7143	14.2857	0	85.7143
193F	Female	WT	RD	45	0	0	0	0	100	0	0	100
152F	Female	DKO	RD	45	0	0	0	51.2821	48.7179	0	0	100
174F	Female	DKO	RD	45	0	0	0	100	0	0	0	100
192F	Female	DKO	RD	45	0	0	0	0	98.4615	1.53846	0	98.4615
292F	Female	WT	RD	50	11.7647	0	0	0	0	88.2353	11.7647	0
303F	Female	WT	RD	50	5.26316	0	0	0	0	94.7368	5.26316	0
304F	Female	WT	RD	50	18.1818	0	0	0	0	81.8182	18.1818	0
277F	Female	DKO	RD	50	25	0	0	0	0	75	25	0
278F	Female	DKO	RD	50	9.09091	0	0	0	45.4545	45.4545	9.09091	45.4545
279F	Female	DKO	RD	50	18.1818	0	0	0	36.3636	45.4545	18.1818	36.3636
228M	Male	WT	RD	30	0	0	63.6364	36.3636	0	0	63.6364	36.3636
229M	Male	WT	RD	30	0	0	100	0	0	0	100	0
257M	Male	DKO	RD	30	0	0	100	0	0	0	100	0
256M	Male	DKO	RD	30	0	0	100	0	0	0	100	0
243M	Male	WT	RD	35	0	90.4762	9.52381	0	0	0	100	0
242M	Male	WT	RD	35	0	70.5882	17.6471	11.7647	0	0	88.2353	11.7647
241M	Male	WT	RD	35	0	0	75	25	0	0	75	25
259MR	Male	DKO	RD	35	0	0	83.3333	16.6667	0	0	83.3333	16.6667
268MR	Male	DKO	RD	35	0	0	58.3333	41.6667	0	0	58.3333	41.6667
258MR	Male	DKO	RD	35	0	0	85.7143	14.2857	0	0	85.7143	14.2857
245MR	Male	WT	RD	40	0	0	100	0	0	0	100	0
246MR	Male	WT	RD	40	0	0	100	0	0	0	100	0
239M	Male	DKO	RD	40	0	0	0	21.0526	78.9474	0	0	100
248MR	Male	DKO	RD	40	0	0	100	0	0	0	100	0
240MR	Male	DKO	RD	40	0	0	0	0	100	0	0	100
300M	Male	WT	RD	45	0	0	0	0	65	35	0	65
302M	Male	WT	RD	45	0	0	0	0	29.4118	70.5882	0	29.4118
301M	Male	WT	RD	45	0	0	0	0	100	0	0	100
2309M	Male	DKO	RD	45	0	0	0	0	95	5	0	95
2313M	Male	DKO	RD	45	0	0	0	0	94.8718	5.12821	0	94.8718
2308M	Male	DKO	RD	45	4.54545	0	0	4.54545	36.3636	54.5455	4.54545	40.9091
251M	Male	DKO	RD	45	0	0	0	62.5	37.5	0	0	100
250MR2	Male	DKO	RD	45	0	0	0	100	0	0	0	100
249MR	Male	DKO	RD	45	0	0	100	0	0	0	100	0
2311M	Male	WT	RD	48	9.09091	0	0	0	0	90.9091	9.09091	0
2312M	Male	WT	RD	48	0	0	0	0	0	100	0	0
2310M	Male	WT	RD	48	22.2222	0	0	0	7.40741	70.3704	22.2222	7.40741
2316M	Male	DKO	RD	48	55.2632	0	0	0	2.63158	42.1053	55.2632	2.63158
2314M	Male	DKO	RD	48	42.8571	0	0	0	0	57.1429	42.8571	0
2315M	Male	DKO	RD	48	38.4615	0	0	0	0	61.5385	38.4615	0
101M	Male	WT	RD	50	0	0	0	0	0	100	0	0
274M	Male	WT	RD	50	0	0	0	0	0	100	0	0
276M	Male	WT	RD	50	38.4615	0	0	0	0	61.5385	38.4615	0
275M	Male	WT	RD	50	30	0	0	0	0	70	30	0
102M	Male	DKO	RD	50	86.6667	3.33333	0	0	0	10	90	0
87M	Male	DKO	RD	50	100	0	0	0	0	0	100	0
254M	Male	DKO	RD	50	96.8254	0	0	0	0	3.1746	96.8254	0
253M	Male	DKO	RD	50	74.1935	0	0	0	12.9032	12.9032	74.1935	12.9032
252M	Male	DKO	RD	50	96.2963	0	0	0	0	3.7037	96.2963	0
99M	Male	WT	RD	54	4.34783	0	0	0	0	95.6522	4.34783	0
85M	Male	WT	RD	54	0	0	0	0	0	100	0	0
100M	Male	WT	RD	54	0	0	0	0	0	100	0	0
130M	Male	DKO	RD	54	0	50	50	0	0	0	100	0
215M	Male	DKO	RD	54	0	40	60	0	0	0	100	0
127M	Male	WT	RD	56	0	0	0	0	0	100	0	0
116M	Male	WT	RD	56	0	0	0	0	0	100	0	0
126M	Male	WT	RD	56	0	0	0	0	0	100	0	0
115M	Male	DKO	RD	56	75	25	0	0	0	0	100	0
53M	Male	DKO	RD	56	0	66.6667	33.3333	0	0	0	100	0
107M	Male	WT	RD	58	0	0	0	0	0	100	0	0
163M	Male	WT	RD	58	21.4286	0	0	0	0	78.5714	21.4286	0
53aM	Male	WT	RD	58	100	0	0	0	0	0	100	0
139M	Male	DKO	RD	58	16.6667	50	33.3333	0	0	0	100	0
169M	Male	DKO	RD	58	0	0	100	0	0	0	100	0
113M	Male	WT	RD	60	13.6364	0	0	0	0	86.3636	13.6364	0
167M	Male	WT	RD	60	93.75	6.25	0	0	0	0	100	0
177M	Male	DKO	RD	60	0	9.09091	63.6364	27.2727	0	0	72.7273	27.2727
114M	Male	DKO	RD	60	0	66.6667	16.6667	16.6667	0	0	83.3333	16.6667
62M	Male	DKO	RD	60	0	100	0	0	0	0	100	0
150M	Male	WT	RD	64	0	0	0	0	0	100	0	0
203M	Male	WT	RD	64	25	0	0	0	0	75	25	0
151M	Male	WT	RD	64	0	0	0	0	0	100	0	0
211M	Male	DKO	RD	64	0	0	80	20	0	0	80	20
204M	Male	DKO	RD	64	0	25	50	25	0	0	75	25
128M	Male	WT	RD	68	7.14286	0	0	0	0	92.8571	7.14286	0
129M	Male	WT	RD	68	28	0	0	0	0	72	28	0
153M	Male	WT	RD	68	27.2727	0	0	0	0	72.7273	27.2727	0
138M	Male	DKO	RD	68	33.3333	0	0	0	33.3333	33.3333	33.3333	33.3333
148M	Male	DKO	RD	68	0	0	44.4444	55.5556	0	0	44.4444	55.5556
147M	Male	DKO	RD	68	0	0	0	0	100	0	0	100

## Sheet: Fig 3
Sex	Genotype	PD	RDH Activity	RDH Activity (Panel A)*	RDHE2/POR	RDHE2S/POR	RDHE2/Total Protein	RDHE2S/Total Protein	Rdhe2 FC	Rdhe2s FC
Female	DKO1	26	0.0184719	n/a	n/a	n/a	n/a	n/a	n/a	n/a
Female	DKO1	26	0.0107735	n/a	n/a	n/a	n/a	n/a	n/a	n/a
Female	DKO1	26	0.014682	n/a	n/a	n/a	n/a	n/a	n/a	n/a
Female	DKO1	30	0.0200148	n/a	n/a	n/a	n/a	n/a	n/a	n/a
Female	DKO1	30	0.0184604	n/a	n/a	n/a	n/a	n/a	n/a	n/a
Female	DKO1	30	0.0149078	n/a	n/a	n/a	n/a	n/a	n/a	n/a
Female	DKO1	35	0.0204967	n/a	n/a	n/a	n/a	n/a	n/a	n/a
Female	DKO1	35	0.0177401	n/a	n/a	n/a	n/a	n/a	n/a	n/a
Female	DKO1	35	0.0160412	n/a	n/a	n/a	n/a	n/a	n/a	n/a
Female	DKO1	40	0.0188262	n/a	n/a	n/a	n/a	n/a	n/a	n/a
Female	DKO1	40	0.0162341	n/a	n/a	n/a	n/a	n/a	n/a	n/a
Female	DKO1	40	0.0109902	n/a	n/a	n/a	n/a	n/a	n/a	n/a
Female	DKO1	45	0.0166798	n/a	n/a	n/a	n/a	n/a	n/a	n/a
Female	DKO1	45	0.0124036	n/a	n/a	n/a	n/a	n/a	n/a	n/a
Female	DKO1	45	0.0171285	n/a	n/a	n/a	n/a	n/a	n/a	n/a
Female	WT	26	0.162994	n/a	1.63198	0.674663	n/a	n/a	0.699511	0.422865
Female	WT	26	0.0825627	n/a	1.41566	0.752897	n/a	n/a	1.25099	1.32409
Female	WT	26	0.101462	n/a	2.55819	1.15952	n/a	n/a	1.14275	1.78599
Female	WT	30	0.124725	0.110343	1.99353	1.04812	n/a	n/a	0.93156	1.58938
Female	WT	30	0.129453	0.122318	2.99746	2.73039	n/a	n/a	1.29713	2.06643
Female	WT	30	0.117838	0.110546	2.96328	1.2412	n/a	n/a	1.09314	1.56044
Female	WT	35	0.0873231	0.0844249	1.07649	0.289071	n/a	n/a	1.00317	1.37743
Female	WT	35	0.0883898	0.0901451	1.22515	0.352686	n/a	n/a	0.970773	1.52662
Female	WT	35	0.0658949	0.0810511	0.730189	0.212298	n/a	n/a	0.678063	1.32267
Female	WT	40	0.0725628	0.0561153	0.914787	0.220599	n/a	n/a	1.01275	2.26068
Female	WT	40	0.095676	0.0678662	0.849927	0.231623	n/a	n/a	0.815293	1.50799
Female	WT	40	0.124938	0.0675462	1.02103	0.329694	n/a	n/a	0.858751	1.70733
Female	WT	45	0.0673626	0.0675462	1.98898	1.17551	0.693954	0.196439	1.0022	1.03899
Female	WT	45	0.0310925	0.0423408	1.89341	0.479096	1.56339	0.298908	0.998532	0.898678
Female	WT	45	0.103552	0.0892955	0.833922	0.254006	n/a	n/a	1.62667	1.80166
Female	WT	50	n/a	0.0502256	n/a	n/a	1.05539	0.825501	0.706271	1.01002
Female	WT	50	n/a	0.0462848	n/a	n/a	0.603789	0.210766	1.08551	1.80673
Female	WT	50	n/a	0.0539447	n/a	n/a	1.12208	0.506594	0.746894	1.22193
Male	DKO1	26	0.00758974	n/a	n/a	n/a	n/a	n/a	n/a	n/a
Male	DKO1	26	0.00625137	n/a	n/a	n/a	n/a	n/a	n/a	n/a
Male	DKO1	26	0.0209097	n/a	n/a	n/a	n/a	n/a	n/a	n/a
Male	DKO1	30	0.00893905	n/a	n/a	n/a	n/a	n/a	n/a	n/a
Male	DKO1	30	0.0144272	n/a	n/a	n/a	n/a	n/a	n/a	n/a
Male	DKO1	30	0.0143422	n/a	n/a	n/a	n/a	n/a	n/a	n/a
Male	DKO1	35	0.0135689	n/a	n/a	n/a	n/a	n/a	n/a	n/a
Male	DKO1	35	0.0175066	n/a	n/a	n/a	n/a	n/a	n/a	n/a
Male	DKO1	35	0.0189609	n/a	n/a	n/a	n/a	n/a	n/a	n/a
Male	DKO1	40	0.0145075	n/a	n/a	n/a	n/a	n/a	n/a	n/a
Male	DKO1	40	0.0109796	n/a	n/a	n/a	n/a	n/a	n/a	n/a
Male	DKO1	40	0.0104195	n/a	n/a	n/a	n/a	n/a	n/a	n/a
Male	DKO1	45	0.00939569	n/a	n/a	n/a	n/a	n/a	n/a	n/a
Male	DKO1	45	0.00936993	n/a	n/a	n/a	n/a	n/a	n/a	n/a
Male	DKO1	45	0.0132724	n/a	n/a	n/a	n/a	n/a	n/a	n/a
Male	WT	26	0.0615091	n/a	n/a	n/a	1.69167	0.0533857	0.799718	0.965542
Male	WT	26	0.0794226	n/a	n/a	n/a	1.73289	0.09359	1.26458	1.2753
Male	WT	26	0.0650913	n/a	n/a	n/a	2.15496	0.160181	0.940936	0.772788
Male	WT	30	0.0397344	n/a	n/a	n/a	1.64021	0.0933167	0.725782	1.05707
Male	WT	30	0.0512452	n/a	n/a	n/a	1.52466	0.0580831	0.769049	1.09812
Male	WT	30	0.0634317	n/a	n/a	n/a	2.70725	0.498023	1.02622	1.09294
Male	WT	35	0.0640131	n/a	n/a	n/a	1.31657	0.16638	0.814121	1.22965
Male	WT	35	0.0556859	n/a	n/a	n/a	1.65723	0.272361	0.746402	0.891204
Male	WT	35	0.0988171	n/a	n/a	n/a	2.60575	0.558274	1.0743	1.07825
Male	WT	40	0.0431746	n/a	n/a	n/a	2.02275	0.637393	0.369605	0.513378
Male	WT	40	0.0641022	n/a	n/a	n/a	3.57165	1.13346	0.753445	1.17145
Male	WT	40	0.0989535	n/a	n/a	n/a	1.84768	0.171369	0.63519	1.05968
Male	WT	45	0.0407749	n/a	n/a	n/a	3.1462	0.395322	1.31944	0.893831
Male	WT	45	0.0450242	n/a	n/a	n/a	3.08255	1.13553	1.84115	1.40226
Male	WT	45	0.0531028	n/a	n/a	n/a	4.97252	1.25722	1.33974	1.2854
Male	WT	50	0.0365433	n/a	n/a	n/a	3.92822	0.805884	1.24911	1.47266
Male	WT	50	0.0684244	n/a	n/a	n/a	4.07227	0.834519	1.46542	1.28447
Male	WT	50	0.0427987	n/a	n/a	n/a	2.40838	0.164469	1.06491	0.845444

## Sheet: Fig 4
Sex	Genotype	PD	Lrat	Cyp26b1	Rbp6	Rdh10	Stra6	Aldh1a2	Rbp1	Dhrs3
Female	WT	26	0.351984	0.916984	0.672904	0.644155	0.55014	0.627796	0.313745	0.539757
Female	WT	26	1.67561	1.06247	1.25769	1.38902	1.22817	1.25643	2.27554	1.56874
Female	WT	26	1.69553	1.02641	1.18161	1.11764	1.48003	1.26784	1.40068	1.181
Female	DKO1	26	0.809735	0.490112	0.533192	0.809817	12.4834	0.843904	2.03539	0.894278
Female	DKO1	26	0.533225	0.269558	1.23015	1.20272	15.9055	0.828055	3.80525	0.825562
Female	DKO1	26	2.367	0.843242	1.42478	1.51871	6.8599	1.21256	4.48866	0.831025
Female	WT	30	9.20863	1.2359	1.45061	1.88873	26.2075	2.7046	3.51092	1.45933
Female	WT	30	5.16772	0.907672	1.46284	1.68013	8.0048	2.00065	2.53516	1.23312
Female	WT	30	8.464	1.46493	1.40403	1.83852	16.2467	2.12059	2.86099	1.26638
Female	DKO1	30	6.51341	0.95088	1.68107	1.86269	4.49448	1.24811	4.15175	1.1601
Female	DKO1	30	3.84886	0.209768	1.38367	1.45576	21.9102	1.60848	5.58282	1.01533
Female	DKO1	30	6.07765	0.926956	1.83417	1.8526	13.7565	1.85773	6.5905	1.13999
Female	WT	35	6.24054	0.217326	1.54329	1.31673	23.4739	2.05107	3.34022	1.38368
Female	WT	35	9.70111	0.605881	1.89844	1.31443	32.9198	5.33253	3.80189	1.33059
Female	WT	35	10.89	0.812613	1.61506	1.85737	38.3073	6.23541	5.11393	1.16813
Female	DKO1	35	7.04372	0.148166	2.20727	2.00221	15.4744	36.512	6.5437	0.96155
Female	DKO1	35	7.15655	0.158117	2.11843	2.16465	17.0119	32.0252	5.31114	0.910559
Female	DKO1	35	6.14226	0.637079	1.92965	1.68609	17.0152	14.6129	2.27509	1.04961
Female	WT	40	5.45657	0.2795	1.65374	1.67281	20.1055	13.7451	7.54543	1.24636
Female	WT	40	11.0825	0.682953	1.70068	1.48069	14.2119	11.6053	2.94211	1.17766
Female	WT	40	5.03639	0.701913	1.78667	1.7082	17.8719	16.4927	3.54631	1.38625
Female	DKO1	40	3.02725	0.145189	2.85247	1.64579	7.95962	59.0816	6.21241	0.989617
Female	DKO1	40	2.21477	0.224503	2.15133	1.81271	10.8002	50.2308	6.39279	1.01027
Female	DKO1	40	4.70067	0.347965	2.69034	2.17626	8.84241	73.4614	8.75369	0.990888
Female	WT	45	1.20975	0.717301	1.6511	1.22402	1.81233	24.4037	1.07376	1.47209
Female	WT	45	1.47128	1.9761	2.00196	1.53027	1.07231	9.01624	2.37115	1.5662
Female	WT	45	1.22335	1.47342	2.02543	1.46362	1.5614	3.94053	2.48898	1.6539
Female	DKO1	45	2.69709	0.597462	3.22922	2.11343	13.1451	66.8436	4.3766	1.1443
Female	DKO1	45	0.783788	0.854576	1.4205	1.34634	14.75	1.35605	6.58491	0.774986
Female	DKO1	45	1.36614	0.689372	2.16205	1.97055	17.3674	28.0204	11.4506	1.28797
Female	WT	50	0.800872	0.67661	1.01434	0.529299	1.4375	1.29592	0.615284	1.22965
Female	WT	50	1.19727	0.744719	1.67132	0.925282	0.676678	1.31955	0.853883	1.57408
Female	WT	50	1.99189	0.406029	0.849035	0.570919	4.28532	1.32069	1.20023	1.07952
Female	DKO1	50	0.736128	0.525493	2.14402	1.15763	18.0052	12.2877	7.86513	1.08288
Female	DKO1	50	1.24966	0.663482	2.1127	1.24279	21.1318	13.7588	8.47352	1.29442
Female	DKO1	50	0.708831	0.35702	1.31955	0.349407	12.5144	7.79325	3.78087	0.866824
Male	WT	26	0.817721	1.29693	0.738148	0.895172	0.885677	0.702288	0.748511	0.948894
Male	WT	26	1.10032	0.631933	1.37858	0.986526	0.782071	1.38876	1.16779	1.17067
Male	WT	26	1.0576	1.16107	0.935127	1.07753	1.3738	0.97567	1.08864	0.856632
Male	DKO1	26	0.388556	0.938803	1.30271	1.27676	0.432624	0.57351	1.17413	0.738765
Male	DKO1	26	0.588968	1.77118	0.975627	1.26706	1.55309	0.609204	0.9815	0.845364
Male	DKO1	26	0.181007	1.32168	1.36706	1.19064	1.12732	0.36697	1.49073	0.931914
Male	WT	30	1.47542	0.569819	1.85777	0.997683	3.54754	1.19485	1.23229	0.933068
Male	WT	30	1.15823	0.523739	1.76939	0.956834	2.24709	1.83248	1.27536	0.85003
Male	WT	30	1.13019	0.706613	1.62189	0.707032	0.73049	1.23073	0.741285	0.742035
Male	DKO1	30	0.933657	0.340687	1.8929	1.11468	1.80881	4.63504	1.69565	0.818797
Male	DKO1	30	1.17191	0.943476	1.62252	1.22689	3.60171	1.3536	1.56951	1.32605
Male	DKO1	30	1.20034	0.719837	1.99469	1.39258	4.14607	4.69619	2.1117	0.965823
Male	WT	35	1.585	0.885778	1.74642	1.36887	5.29784	3.64784	1.6577	0.884095
Male	WT	35	1.11681	1.12522	1.45465	1.11683	4.44292	0.7029	1.60928	0.900412
Male	WT	35	0.88307	1.00664	1.02809	0.963205	1.10662	0.764261	0.457561	0.718102
Male	DKO1	35	1.18125	0.5194	3.23468	1.54982	1.29408	34.3793	1.78218	0.817041
Male	DKO1	35	0.941566	0.408163	4.23702	1.34387	0.685933	56.7553	2.07726	0.81985
Male	DKO1	35	1.13289	0.528381	2.34614	1.12349	3.39309	12.5422	2.04199	0.959143
Male	WT	40	1.24501	0.334044	1.68516	0.743456	4.89121	1.42463	1.74532	0.845951
Male	WT	40	1.68184	0.627443	1.77878	0.845273	3.9471	3.45956	1.58665	0.970297
Male	WT	40	1.19205	0.626565	1.71657	0.81226	5.43445	1.06209	1.93675	0.89072
Male	DKO1	40	0.260289	1.0792	3.41784	1.01435	1.11786	46.8274	1.9605	0.797614
Male	DKO1	40	0.403696	0.605008	5.00028	1.05238	0.502552	81.1984	1.89684	0.716085
Male	DKO1	40	0.588024	0.450929	4.17119	1.31222	0.939144	90.1872	2.11782	0.749435
Male	WT	45	0.0687186	0.991929	1.14639	0.590823	0.0229858	0.0536321	0.292566	0.629123
Male	WT	45	0.0988969	1.04601	1.63135	0.733504	0.0284533	0.0697266	0.377845	0.674718
Male	WT	45	0.1173	0.707033	1.32843	0.717224	0.109981	0.0796758	0.604206	0.600958
Male	DKO1	45	0.687561	0.244616	3.94369	1.85732	1.55014	87.8968	2.17134	0.675847
Male	DKO1	45	0.415454	0.312181	4.75568	1.40222	0.455899	72.1114	2.20056	0.697527
Male	DKO1	45	0.230563	0.574968	5.46824	1.31073	0.541513	86.0978	3.60692	0.627368
Male	WT	50	0.131579	1.21899	1.17435	0.690421	0.0336631	0.123519	0.209482	0.759138
Male	WT	50	0.0993958	1.09359	1.59311	0.758662	0.0171388	0.0434526	0.200157	0.850332
Male	WT	50	0.0833045	0.755041	0.924915	0.525989	0.0217572	0.175693	0.20501	0.598299
Male	DKO1	50	0.0550715	0.286036	1.45815	0.556235	0.809194	0.171342	1.62152	0.409941
Male	DKO1	50	0.082275	1.01019	1.38052	0.60318	1.97988	0.190282	1.7084	0.551393
Male	DKO1	50	0.129598	0.571077	1.55534	0.794955	0.779887	0.202274	1.87427	0.471493

## Sheet: Fig 5
Sex	Genotype	PD	Cd34	Sox9	Krt15	Lgr5
Female	WT	26	0.668065	0.820699	1.06638	0.677258
Female	WT	26	1.17858	1.11805	1.07719	1.04619
Female	WT	26	1.27005	1.08982	0.870554	1.41135
Female	DKO1	26	0.501279	0.871917	0.892191	0.859596
Female	DKO1	26	0.65564	0.269242	0.870612	0.47314
Female	DKO1	26	0.691306	1.13046	0.437699	1.05372
Female	WT	30	1.23021	2.37474	0.733739	1.66146
Female	WT	30	1.28851	1.78241	0.957105	1.63091
Female	WT	30	1.35769	2.89632	0.96965	1.64487
Female	DKO1	30	0.823844	2.06661	0.879596	0.977186
Female	DKO1	30	0.442134	0.970575	0.347224	0.628664
Female	DKO1	30	0.80769	1.2751	0.608318	0.671375
Female	WT	35	0.385583	0.505077	0.512349	0.378634
Female	WT	35	0.853868	2.39035	0.705903	0.718787
Female	WT	35	1.01447	2.97639	0.502068	1.05843
Female	DKO1	35	0.502746	0.753725	0.246826	0.538835
Female	DKO1	35	0.445991	1.45454	0.313515	0.592843
Female	DKO1	35	0.474419	1.60519	0.326334	0.612072
Female	WT	40	0.939798	2.96672	0.610023	1.04619
Female	WT	40	0.879251	2.42109	0.632592	0.619043
Female	WT	40	0.940625	2.14544	0.812591	0.933422
Female	DKO1	40	0.312385	0.972978	0.264236	1.01646
Female	DKO1	40	0.485577	2.09578	0.27728	0.785891
Female	DKO1	40	0.6307	1.89367	0.257351	1.05764
Female	WT	45	0.926315	1.49345	1.06886	0.950259
Female	WT	45	1.87266	2.10539	1.72927	1.32543
Female	WT	45	1.83364	1.48547	1.87348	1.51045
Female	DKO1	45	0.410005	1.96015	0.410855	0.844624
Female	DKO1	45	0.613157	0.611887	0.427681	0.530788
Female	DKO1	45	0.569076	1.50074	0.727753	0.876436
Female	WT	50	1.99186	0.43404	1.22651	0.623434
Female	WT	50	2.50978	0.400472	1.76646	0.713608
Female	WT	50	1.36276	0.308255	0.784319	0.684977
Female	DKO1	50	0.769136	0.442909	0.814017	0.662249
Female	DKO1	50	1.19845	0.642368	0.827184	0.834839
Female	DKO1	50	0.683359	0.393641	0.578064	0.411443
Male	WT	26	1.06092	0.798504	0.883221	0.989136
Male	WT	26	0.771152	0.910958	1.13022	0.747642
Male	WT	26	1.16311	1.30819	0.953259	1.28675
Male	DKO1	26	0.576632	0.681298	0.847458	0.665591
Male	DKO1	26	0.859831	1.46711	0.966093	1.52262
Male	DKO1	26	0.670795	0.601321	1.09503	0.829805
Male	WT	30	0.738096	1.35024	0.563405	0.60485
Male	WT	30	0.667698	1.36561	0.581077	0.576075
Male	WT	30	0.579195	1.38956	0.843828	0.361936
Male	DKO1	30	0.36273	0.859072	0.518742	0.374915
Male	DKO1	30	0.676015	1.00348	0.53592	0.763091
Male	DKO1	30	0.66965	0.97729	0.456189	0.572597
Male	WT	35	0.595374	1.93359	0.783436	0.807864
Male	WT	35	0.490132	1.61402	0.741481	1.15098
Male	WT	35	0.88087	1.54934	0.699948	1.48675
Male	DKO1	35	0.596413	1.87388	0.447489	0.682302
Male	DKO1	35	0.517004	1.73487	0.493814	0.48256
Male	DKO1	35	0.66075	1.23632	0.40452	0.542991
Male	WT	40	0.487038	1.52238	0.353031	0.603986
Male	WT	40	0.685702	1.94641	0.745829	0.602622
Male	WT	40	0.709784	1.33216	0.549958	0.644458
Male	DKO1	40	0.536151	1.07455	1.37633	0.526249
Male	DKO1	40	0.353481	1.78067	0.612466	0.55459
Male	DKO1	40	0.645016	1.48883	0.384439	0.672738
Male	WT	45	0.793847	0.658564	1.72122	0.321539
Male	WT	45	0.512629	0.554331	1.54805	0.283003
Male	WT	45	0.439883	0.445125	1.33996	0.224424
Male	DKO1	45	0.383426	1.22446	0.215562	0.707191
Male	DKO1	45	0.268377	1.21057	0.390224	0.461988
Male	DKO1	45	0.198164	1.1355	0.478376	0.299444
Male	WT	50	1.02765	0.641887	2.4277	0.432213
Male	WT	50	1.06449	0.640182	2.68578	0.384937
Male	WT	50	0.841443	0.412642	1.71986	0.314387
Male	DKO1	50	0.156259	0.229446	0.573337	0.129959
Male	DKO1	50	0.52032	0.500541	0.857346	0.333571
Male	DKO1	50	0.223262	0.286392	0.601317	0.272512

## Sheet: Fig 6
Sex	Genotype	% Guard	% Awl	% Auchene	% Zigzag
Male	WT	0.0598291	0.0854701	0.17094	0.683761
Male	WT	0.0707965	0.115044	0.141593	0.672566
Male	DKO	0.0583333	0.166667	0.15	0.625
Male	DKO	0.0438596	0.149123	0.0964912	0.710526
Female	DKO	0.0535714	0.133929	0.125	0.6875
Female	WT	0.0535714	0.0982143	0.133929	0.714286
Female	WT	0.0535714	0.116071	0.0982143	0.732143
Female	DKO	0.0588235	0.134454	0.117647	0.689076

## Sheet: Fig 7
Sex	Genotype	PD	Dp2	Npas2	Nr1d1	Per2	Cry2	Clock	Notch1
Female	WT	26	n/a	n/a	n/a	n/a	n/a	n/a	0.958003
Female	WT	26	n/a	n/a	n/a	n/a	n/a	n/a	1.34266
Female	WT	26	n/a	n/a	n/a	n/a	n/a	n/a	0.777443
Female	DKO1	26	n/a	n/a	n/a	n/a	n/a	n/a	1.13742
Female	DKO1	26	n/a	n/a	n/a	n/a	n/a	n/a	0.720265
Female	DKO1	26	n/a	n/a	n/a	n/a	n/a	n/a	2.00373
Female	WT	30	n/a	n/a	n/a	n/a	n/a	n/a	4.14904
Female	WT	30	n/a	n/a	n/a	n/a	n/a	n/a	2.0521
Female	WT	30	n/a	n/a	n/a	n/a	n/a	n/a	3.23277
Female	DKO1	30	n/a	n/a	n/a	n/a	n/a	n/a	1.52534
Female	DKO1	30	n/a	n/a	n/a	n/a	n/a	n/a	3.03004
Female	DKO1	30	n/a	n/a	n/a	n/a	n/a	n/a	2.09967
Female	WT	35	n/a	n/a	n/a	n/a	n/a	n/a	4.28959
Female	WT	35	n/a	n/a	n/a	n/a	n/a	n/a	2.48329
Female	WT	35	n/a	n/a	n/a	n/a	n/a	n/a	3.44262
Female	DKO1	35	n/a	n/a	n/a	n/a	n/a	n/a	2.4109
Female	DKO1	35	n/a	n/a	n/a	n/a	n/a	n/a	2.64258
Female	DKO1	35	n/a	n/a	n/a	n/a	n/a	n/a	2.29889
Female	WT	40	n/a	n/a	n/a	n/a	n/a	n/a	2.72099
Female	WT	40	n/a	n/a	n/a	n/a	n/a	n/a	2.40233
Female	WT	40	n/a	n/a	n/a	n/a	n/a	n/a	2.95826
Female	DKO1	40	n/a	n/a	n/a	n/a	n/a	n/a	2.26471
Female	DKO1	40	n/a	n/a	n/a	n/a	n/a	n/a	2.31102
Female	DKO1	40	n/a	n/a	n/a	n/a	n/a	n/a	2.37223
Female	WT	45	n/a	n/a	n/a	n/a	n/a	n/a	2.71822
Female	WT	45	n/a	n/a	n/a	n/a	n/a	n/a	2.02881
Female	WT	45	n/a	n/a	n/a	n/a	n/a	n/a	3.0949
Female	DKO1	45	n/a	n/a	n/a	n/a	n/a	n/a	2.3801
Female	DKO1	45	n/a	n/a	n/a	n/a	n/a	n/a	1.38867
Female	DKO1	45	n/a	n/a	n/a	n/a	n/a	n/a	2.35459
Female	WT	50	1.30441	1.26129	1.18107	1.29794	0.252589	1.0581	1.83834
Female	WT	50	1.12732	1.01482	1.1756	0.952204	0.945551	0.930602	1.46899
Female	WT	50	0.680052	0.78126	0.720221	0.809122	0.844318	1.01557	1.32916
Female	DKO1	50	0.469864	0.36204	0.496535	0.779471	0.640394	0.757812	1.48302
Female	DKO1	50	0.450189	0.593899	0.583848	0.794194	0.806335	0.892214	2.25273
Female	DKO1	50	0.47614	0.588681	0.539608	0.969411	0.855123	0.910859	1.01479
Male	WT	26	n/a	n/a	n/a	n/a	n/a	n/a	1.17566
Male	WT	26	n/a	n/a	n/a	n/a	n/a	n/a	0.583557
Male	WT	26	n/a	n/a	n/a	n/a	n/a	n/a	1.38701
Male	DKO1	26	n/a	n/a	n/a	n/a	n/a	n/a	0.687601
Male	DKO1	26	n/a	n/a	n/a	n/a	n/a	n/a	2.43295
Male	DKO1	26	n/a	n/a	n/a	n/a	n/a	n/a	0.605216
Male	WT	30	n/a	n/a	n/a	n/a	n/a	n/a	1.12104
Male	WT	30	n/a	n/a	n/a	n/a	n/a	n/a	1.07609
Male	WT	30	n/a	n/a	n/a	n/a	n/a	n/a	0.45037
Male	DKO1	30	n/a	n/a	n/a	n/a	n/a	n/a	0.68853
Male	DKO1	30	n/a	n/a	n/a	n/a	n/a	n/a	1.63791
Male	DKO1	30	n/a	n/a	n/a	n/a	n/a	n/a	1.33265
Male	WT	35	n/a	n/a	n/a	n/a	n/a	n/a	1.7645
Male	WT	35	n/a	n/a	n/a	n/a	n/a	n/a	2.14145
Male	WT	35	n/a	n/a	n/a	n/a	n/a	n/a	1.47798
Male	DKO1	35	n/a	n/a	n/a	n/a	n/a	n/a	1.12736
Male	DKO1	35	n/a	n/a	n/a	n/a	n/a	n/a	0.829149
Male	DKO1	35	n/a	n/a	n/a	n/a	n/a	n/a	1.29127
Male	WT	40	n/a	n/a	n/a	n/a	n/a	n/a	1.32414
Male	WT	40	n/a	n/a	n/a	n/a	n/a	n/a	1.27846
Male	WT	40	n/a	n/a	n/a	n/a	n/a	n/a	1.93762
Male	DKO1	40	n/a	n/a	n/a	n/a	n/a	n/a	1.08043
Male	DKO1	40	n/a	n/a	n/a	n/a	n/a	n/a	0.821548
Male	DKO1	40	n/a	n/a	n/a	n/a	n/a	n/a	0.691125
Male	WT	45	n/a	n/a	n/a	n/a	n/a	n/a	0.460647
Male	WT	45	n/a	n/a	n/a	n/a	n/a	n/a	0.491002
Male	WT	45	n/a	n/a	n/a	n/a	n/a	n/a	0.397552
Male	DKO1	45	n/a	n/a	n/a	n/a	n/a	n/a	0.0937091
Male	DKO1	45	n/a	n/a	n/a	n/a	n/a	n/a	0.293589
Male	DKO1	45	n/a	n/a	n/a	n/a	n/a	n/a	0.632535
Male	WT	50	0.218673	0.89895	1.36366	1.02093	0.825402	1.37077	0.782049
Male	WT	50	1.03062	1.30363	0.843811	0.74307	0.797953	0.875105	0.914543
Male	WT	50	0.796187	0.853317	0.869057	0.844365	0.78629	0.833636	0.555152
Male	DKO1	50	0.258772	0.394179	0.669668	0.346971	0.302704	0.657545	0.222729
Male	DKO1	50	0.373941	0.667	0.935409	0.414707	0.428308	0.735518	0.542421
Male	DKO1	50	0.475552	0.561743	0.582585	0.457991	0.397477	0.755328	0.300604
